# Supplementary material for: Leveraging Grief: Involving Bereaved Parents in Pediatric Palliative Oncology Program Planning and Development
Source: Children (Basel). 2021 Jun 3;8(6):472. doi: 10.3390/children8060472 (PMC8226717; doi:10.3390/children8060472)
Supplement: Supplementary file 1 [file children-08-00472-s001.zip]

Archive with 1 entries (1 files):
- children-1209098-supplementary.pdf
